# Supplementary material for: A review of 40 years of enteric antimicrobial resistance research in Eastern Africa: what can be done better?
Source: Antimicrob Resist Infect Control. 2015 Jan 28;4:1. doi: 10.1186/s13756-014-0041-4 (PMC4339253; doi:10.1186/s13756-014-0041-4)
Supplement: Additional file 1: — Distribution of studies reporting antibiotic susceptibility for specific pathogens. [file 13756_2014_41_MOESM1_ESM.xlsx]

## Sheet: Sheet1
NB: Results are interpreted as number (or proportion) of studies that reported/did not test susceptibility of the specified pathogen to an antibiotic
Antibiotic class			E.coli (N=11)	Salmonella (N=34)	Shigella (N=34)	Vibrio (N=10)	Total (N=89)
Aminoglycosides	Amikacin	Suceptible		1			1						E.coli (N=11)	Salmonella (N=34)	Shigella (N=34)	Vibrio (N=10)	Total (N=89)				E.coli (N=11)	Salmonella (N=34)	Shigella (N=34)	Vibrio (N=10)	Total (N=89)
		Resistant	1	2			3				Cephalothin	Suceptible	0	0	1	0	3		Cefuroxime	Suceptible	0.25	0.5	0.25	0	4
		Not tested	10	31	34	10	85					Resistant	0	0.571429	0.428571	0	14			Resistant	0.111111	0.777778	0.111111	0	9
Penicillins	Amoxicillin	Suceptible										Not tested	0.152778	0.361111	0.347222	0.138889	72			Not tested	0.118421	0.328947	0.421053	0.131579	76
		Resistant	1	5	3		9
		Not tested	10	29	31	10	80
Penicillins	Ampicillin	Suceptible				1	1
		Resistant	9	30	34	8	81
		Not tested	2	4		1	7
Penicillin-combo	Augmentin	Suceptible	1	1			2
		Resistant	2	13	2		17
		Not tested	8	20	32	10	70
	Chloramphenicol	Suceptible				1	1
		Resistant	9	32	32	7	80
		Not tested	2	2	2	2	8
Quinolone (2nd gen)	Ciprofloxacin	Suceptible	4	13	7	3	27
		Resistant	3	8	6	2	19
		Not tested	4	13	21	5	43
Sulfameth/trimeth combo	Cotrimoxazole	Suceptible		3	3	1	7
		Resistant	7	25	16	6	54
		Not tested	4	6	15	3	28						E.coli (N=11)	Salmonella (N=34)	Shigella (N=34)	Vibrio (N=10)	Total (N=89)					E.coli (N=11)	Salmonella (N=34)	Shigella (N=34)	Vibrio (N=10)	Total (N=89)						E.coli (N=11)	Salmonella (N=34)	Shigella (N=34)	Vibrio (N=10)	Total (N=89)
Cephalosporins (1st gen)	Cephalothin	Suceptible			3		3				Ceftriaxone	Suceptible	0	0.25	0.75	0	4			Cefotaxime	Suceptible	0.333333	0.333333	0.222222	0.111111	9				Ceftazidime	Suceptible	0.166667	0.666667	0.166667	0	6
		Resistant		8	6		14					Resistant	0.142857	0.714286	0.142857	0	7				Resistant	0.333333	0.666667	0	0	3					Resistant	0	1	0	0	2
		Not tested	11	26	25	10	72					Not tested	0.128205	0.358974	0.384615	0.128205	78				Not tested	0.0909091	0.376623	0.415584	0.116883	77					Not tested	0.123457	0.345679	0.407407	0.123457	81
Cephalosporins (2nd gen)	Cefuroxime	Suceptible	1	2	1		4
		Resistant	1	7	1		9
		Not tested	9	25	32	10	76
Cephalosporins (3rd gen)	Ceftriaxone	Suceptible		1	3		4
		Resistant	1	5	1		7
		Not tested	10	28	30	10	78
Cephalosporins (3rd gen)	Cefotaxime	Suceptible	3	3	2	1	9
		Resistant	1	2			3
		Not tested	7	29	32	9	77
Cephalosporins (3rd gen)	Ceftazidime	Suceptible	1	4	1		6
		Resistant		2			2
		Not tested	10	28	33	10	81
Macrolide	Erythromycin	Suceptible			1		1
		Resistant		4	3	2	9
		Not tested	11	30	30	8	79
Aminoglycoside	Gentamycin	Suceptible	3	10	14		27
		Resistant	6	16	11		33
		Not tested	2	8	9	10	29
Aminoglycoside	Kanamycin	Suceptible		1	2	1	4
		Resistant	2	11	13	1	27
		Not tested	9	22	19	8	58
Quinolone	Nalidixic acid	Suceptible	2	5	5	2	14
		Resistant	3	8	13	2	26
		Not tested	6	21	16	6	49
Quinolone (1st gen)	Norfloxacin	Suceptible		1	2	1	4
		Resistant	1		3		4
		Not tested	10	33	29	9	81
Polypeptide	Polymyxins	Suceptible	1	3	4		8
		Resistant		1	3		4
		Not tested	10	30	27	10	77
Ansamycin	Streptomycin	Suceptible					0
		Resistant	2	16	17	1	36
		Not tested	9	18	17	9	53
Sulfonamides	Sulfonamides	Suceptible					0
		Resistant	1	8	15	4	28
		Not tested	10	26	19	6	61
Tetracycline	Tetracycline	Suceptible				2	2
		Resistant	9	25	33	7	74
		Not tested	2	9	1	1	13
Trimethoprim	Trimethoprim	Suceptible			2		2
		Resistant	1	1	5	2	9
		Not tested	10	33	27	8	78
